# Supplementary material for: Validation and Application of a Custom-Designed Targeted Next-Generation Sequencing Panel for the Diagnostic Mutational Profiling of Solid Tumors
Source: PLoS One. 2016 Apr 21;11(4):e0154038. doi: 10.1371/journal.pone.0154038 (PMC4839685; doi:10.1371/journal.pone.0154038)
Supplement: S3 Table — (XLSX) [file pone.0154038.s005.xlsx]

## Sheet: AmpliconCoverage_M1
S2 Table: Representative example of the coverage file of a MiSeq run showing the coverage values of all amplicons of the targeted panel in the 12 samples. Mean coverage per amplicon is provided in the most right column. Amplicons that contain a solid tumor hotspot are in bold and highlighted in yellow. The column 'Hotspot' provides the hotspot indicated with the one-letter amino acid code and its…
Amplicon	Hotspot	sample 1	sample 2	sample 3	sample 4	sample 5	sample 6	sample 7	sample 8	sample 9	sample 10	sample 11	sample 12	mean cov/ amplicon
AKT1_UserDefined (32450457)_53091967.1	E17	3876	1030	321	7844	4001	197	0	576	5427	8792	649	205	2743.17
AKT1_UserDefined (32450457)_53091968.1		3401	145	305	2939	3170	0	0	238	4181	5402	0	92	1656.08
ALK_UserDefined (32450458)_53091969.1		11104	1992	457	10688	5705	730	0	1039	8398	12780	2557	720	4680.83
ALK_UserDefined (32450458)_53091970.1	F1174	9421	3861	632	10758	5243	239	0	579	6719	19222	1398	392	4872
ALK_UserDefined (32450459)_53091971.1	R1275	7504	3205	570	8771	4544	437	1	502	5557	7671	1436	592	3399.17
apc + apc_UserDefined (32450523)_53091946.1		9219	4931	232	11646	8488	313	231	1826	11986	22336	3603	452	6271.92
apc + apc_UserDefined (32450523)_53091947.1		10936	4201	866	11605	6229	473	1	1426	10400	18883	3329	506	5737.92
apc + apc_UserDefined (32450523)_53091948.1		15629	6339	790	14437	10379	1076	0	1538	16560	26015	5485	996	8270.33
apc + apc_UserDefined (32450523)_53091949.1		23547	8965	1236	23526	13247	453	13	3927	24483	29149	5834	455	11236.2
apc + apc_UserDefined (32450523)_53091950.1	Q1378	16357	6285	980	15322	8240	401	14	3607	15900	32721	3930	1167	8743.67
apc + apc_UserDefined (32450523)_53091951.1	R1450	6190	1998	438	7495	5172	267	0	884	5597	8892	2138	652	3310.25
APC_UserDefined (32450460)_53091972.1		24263	10569	1220	26374	14352	2012	110	5887	18667	41730	10804	1608	13133
APC_UserDefined (32450460)_53091973.1	R876	7497	3767	539	8547	5729	382	34	736	5415	7204	1705	486	3503.42
Braf_UserDefined (31955963)_53091957.1		9116	8195	454	11733	7098	1860	38	1587	9394	21258	5370	595	6391.5
Braf_UserDefined (31955963)_53091958.1	V600	11616	9202	330	17953	10167	1800	0	3052	11721	21837	3879	817	7697.83
Braf_UserDefined (32450462)_53091974.1		24801	18153	1388	24258	12405	2580	193	5251	20220	32408	6476	3177	12609.2
Braf_UserDefined (32450462)_53091975.1	G466,G469	30014	16534	2405	20572	14531	3269	166	4185	15149	37621	8556	2947	12995.8
CDKN2A + CDKN2A + CDKN2A_UserDefined (32449487)_53091925.1		4789	5088	535	8365	5823	84	0	983	8923	14470	2031	803	4324.5
CDKN2A + CDKN2A + CDKN2A_UserDefined (32449487)_53091926.1	W110, P114	609	1044	150	3044	1493	26	0	0	1616	1688	413	5	840.667
CDKN2A + CDKN2A + CDKN2A_UserDefined (32449487)_53091927.1		1101	1704	92	4281	2073	0	0	0	879	2676	91	29	1077.17
CDKN2A + CDKN2A + CDKN2A_UserDefined (32449487)_53091928.1		237	264	0	821	25	0	0	6	337	1450	89	0	269.083
CDKN2A + CDKN2A + CDKN2A_UserDefined (32449487)_53091929.1		5786	5448	360	11686	7169	392	0	1056	11562	17981	3253	1394	5507.25
CDKN2A + CDKN2A + CDKN2A_UserDefined (32449487)_53091930.1	R58,R80	379	417	13	464	583	9	0	0	970	613	212	82	311.833
CDKN2A + CDKN2A + CDKN2A_UserDefined (32449487)_53091930.2		627	1841	0	1305	538	84	0	96	2490	2324	596	24	827.083
CTNNB1 + CTNNB1_1_UserDefined (33431319)_53092033.1		12679	6011	212	13427	8786	1088	0	4548	9178	14513	4574	2605	6468.42
CTNNB1 + CTNNB1_1_UserDefined (33431319)_53092034.1	D32-S45	8976	4563	115	14242	9110	1041	2	1752	9582	12513	5126	2171	5766.08
EGFR + EGFR_UserDefined (32450521)_53091941.1	T790	7855	2838	279	17545	6631	660	1	837	9197	18390	2040	1134	5617.25
EGFR + EGFR_UserDefined (32450521)_53091942.1	ex20:ins, S768	2849	784	9	3153	1546	29	0	0	1740	6078	459	253	1408.33
EGFR + EGFR_UserDefined (32450521)_53091943.1		3812	1554	0	8684	4719	176	0	49	4596	8321	1549	851	2859.25
EGFR_UserDefined (31955966)_53091959.1	G719	1431	491	0	2365	971	53	0	171	1516	2501	294	162	829.583
EGFR_UserDefined (32450464)_53091976.1		2579	862	0	5833	2819	443	0	0	2865	4570	970	309	1770.83
EGFR_UserDefined (32450464)_53091977.1	ex19:del	4528	1616	136	7250	3673	6	0	397	4888	6696	1377	842	2617.42
EGFR_UserDefined (32456689)_53092030.1	L858,L861	12369	3035	1634	11328	4993	430	0	1929	12151	26255	4163	1017	6608.67
EGFR_UserDefined (32456689)_53092031.1		11733	3230	240	18977	10042	849	0	1166	9799	16260	2375	2044	6392.92
EGFR_UserDefined (32456689)_53092032.1		9932	2427	616	15728	5898	555	0	1851	15025	26492	4562	1122	7017.33
ERBB2_UserDefined (31955972)_53091960.1		7565	4103	413	3496	3245	279	0	386	6917	7286	1548	566	2983.67
ERBB2_UserDefined (31955972)_53091961.1	L755	13333	4478	300	9054	7197	1157	0	177	10464	6374	1947	1665	4678.83
ERBB2_UserDefined (31955974)_53091962.1		14472	3691	239	12119	8743	703	0	2357	11995	10257	3073	500	5679.08
ERBB2_UserDefined (31955974)_53091963.1		11991	2815	326	13077	11679	592	90	516	7483	8073	1102	492	4853
ERBB2_UserDefined (32450466)_53091978.1		8544	2123	248	11822	6499	662	0	389	8791	7568	1516	858	4085
ERBB2_UserDefined (32450466)_53091979.1	S310	8774	2960	38	10336	5629	315	0	978	8442	9544	2148	707	4155.92
ERBB2_UserDefined (32450467)_53091980.1		9796	2792	803	7482	7448	522	0	677	7938	7508	1893	931	3982.5
FBXW7 + FBXW7_UserDefined (32450525)_53091955.1	R479	7262	8364	520	8486	4753	366	44	2005	8111	13889	4181	1699	4973.33
FBXW7 + FBXW7_UserDefined (32450525)_53091956.1	R505	13458	9731	1038	18612	10135	253	1	2292	14356	20589	5101	976	8045.17
FBXW7_UserDefined (32450470)_53091981.1		187	159	0	602	517	0	0	8	168	663	60	92	204.667
FBXW7_UserDefined (32450470)_53091982.1	R465	20231	18326	0	28572	15202	1705	59	6690	21312	35308	7467	1749	13051.8
FGFR2_UserDefined (32450471)_53091983.1		14869	3122	0	13731	11511	189	42	1959	10692	14600	3359	1321	6282.92
FGFR2_UserDefined (32450471)_53091984.1	S252	1566	583	310	4145	2847	209	0	0	771	1886	142	0	1038.25
FGFR2_UserDefined (32450472)_53091985.1		5569	2861	341	10651	6413	624	0	753	6455	10391	2006	898	3913.5
FGFR2_UserDefined (32450472)_53091986.1		12321	4772	418	17011	7338	1262	0	2838	12530	22052	4390	1691	7218.58
FGFR2_UserDefined (32450473)_53091987.1		10387	3041	1124	13931	6469	827	0	461	8072	11488	1259	2207	4938.83
FGFR2_UserDefined (32450473)_53091988.1	N549	17042	3843	226	14690	9035	297	0	1188	11240	21375	3925	1729	7049.17
FGFR2_UserDefined (32450474)_53091989.1		19704	4754	728	16087	9298	829	0	340	11238	13835	6226	1298	7028.08
GNA11_UserDefined (32450475)_53091990.1		3479	946	0	4175	1748	123	0	601	3187	3712	939	256	1597.17
GNA11_UserDefined (32450475)_53091991.1	Q209	4088	1175	389	12637	7442	603	0	581	9746	7371	745	346	3760.25
GNAQ_UserDefined (32450476)_53091992.1	Q209	1290	2612	399	2987	1704	271	22	250	1445	2023	356	33	1116
Kit_UserDefined (32450477)_53091993.1		4091	3187	342	6332	3782	8	0	539	5434	8970	1039	541	2855.42
Kit_UserDefined (32450477)_53091994.1	W557-L576	5148	2236	342	6065	2984	384	0	701	4007	6714	1515	237	2527.75
Kit_UserDefined (32450478)_53091995.1	N822	2445	2445	0	2796	906	194	0	113	2588	2536	1755	190	1330.67
Kit_UserDefined (32450478)_53091996.1	D816	11136	7166	1027	15346	5828	582	0	2426	8155	20377	1945	364	6196
KRAS + KRAS_UserDefined (32450518)_53091933.1		7330	12745	1148	20267	8286	1093	2	1265	8686	11353	957	603	6144.58
KRAS + KRAS_UserDefined (32450518)_53091934.1		6851	18129	2339	34249	12406	559	0	1422	4326	12964	502	0	7812.25
KRAS + KRAS_UserDefined (32450519)_53091935.1	K117	9418	19380	2408	37799	14765	3332	0	1618	19581	21274	2976	523	11089.5
KRAS + KRAS_UserDefined (32450519)_53091936.1	A146	18479	28051	4017	39857	19476	1785	0	2857	17862	11898	6088	1140	12625.8
KRAS + KRAS_UserDefined (32450519)_53091937.1		6083	10066	417	13041	6005	630	222	524	7206	7446	2065	1211	4576.33
KRAS_UserDefined (31955985)_53091964.1		4397	6569	447	9594	5333	1067	0	433	2007	4433	136	17	2869.42
KRAS_UserDefined (31955985)_53091965.1	G12,G13	4174	3061	398	8595	3506	697	0	213	2202	3703	815	421	2315.42
KRAS_UserDefined (32450481)_53091997.1		23144	19770	3046	47641	19260	3080	0	3341	17510	45995	8469	4382	16303.2
KRAS_UserDefined (32450481)_53091998.1	A59,Q61	11684	11135	882	23704	7817	1576	0	1120	7398	10736	1727	787	6547.17
KRAS_UserDefined (32450481)_53091998.KRAS + KRAS_UserDefined (32450519)_53091937.2		1373	858	66	1542	808	142	0	108	1074	686	245	180	590.167
MAP2K1_UserDefined (32450483)_53091999.1		8117	2397	343	7830	2947	436	0	501	2975	6532	1460	260	2816.5
MAP2K1_UserDefined (32450483)_53092000.1	K57	7661	2480	379	7092	4038	400	0	472	6450	9723	3175	891	3563.42
MAP2K1_UserDefined (32450484)_53092001.1		4973	1556	137	5251	3522	333	0	440	4374	5014	1405	760	2313.75
MAP2K1_UserDefined (32450484)_53092002.1	P124	13645	3772	474	12089	7689	1669	1	2581	7098	16835	3296	444	5799.42
MAP2K1_UserDefined (32450485)_53092003.1		12301	4203	1050	13820	8936	1229	0	2170	8646	11829	3216	1628	5752.33
MAP2K1_UserDefined (32450486)_53092004.1		21583	6775	274	14687	11419	533	0	2284	13554	18768	5253	1441	8047.58
MAP2K1_UserDefined (32450486)_53092004.MAP2K1_UserDefined (32450487)_53092006.2		0	0	0	34	11	0	0	0	0	0	0	0	3.75
MAP2K1_UserDefined (32450486)_53092005.1		19749	7188	90	19206	12708	565	0	2831	15069	19218	3908	1102	8469.5
MAP2K1_UserDefined (32450486)_53092005.2		8839	2326	162	13062	7956	1098	0	1151	6601	13225	1674	757	4737.58
MAP2K1_UserDefined (32450487)_53092006.1		14228	5944	211	23265	9977	923	2	3536	14615	22628	5525	1286	8511.67
MAP2K1_UserDefined (32450487)_53092007.1		6147	2369	309	9699	5273	836	0	1018	6013	10154	2377	306	3708.42
MAP2K1_UserDefined (32450487)_53092007.2		1788	578	0	2655	2339	158	0	185	1504	2066	51	1	943.75
MET_UserDefined (32450488)_53092008.1		8418	5170	1624	16071	5752	934	0	2034	10257	16120	3401	1083	5905.33
MET_UserDefined (32450489)_53092009.1		7209	5873	204	9138	5311	340	37	1314	7918	10880	4459	799	4456.83
MET_UserDefined (32450489)_53092010.1	T1010	9043	6937	1122	14402	7452	493	0	1002	8094	16819	1405	516	5607.08
MET_UserDefined (32450490)_53092011.1		13366	7378	1398	13796	8273	2819	0	4723	11771	25264	3715	328	7735.92
MET_UserDefined (32450490)_53092012.1	Y1253	14454	8469	1919	15346	9587	1213	88	3699	12554	26745	5747	752	8381.08
NRAS + NRAS_UserDefined (32450524)_53091952.1	K117	29664	21050	2030	23976	19236	5396	0	3454	27257	36875	9619	2949	15125.5
NRAS + NRAS_UserDefined (32450524)_53091953.1	A146	58363	31920	4354	31556	28459	3991	93	8535	41876	56181	23689	7297	24692.8
NRAS + NRAS_UserDefined (32450524)_53091954.1		30751	18687	1249	13111	15497	3620	0	3711	20485	24378	8192	951	11719.3
nras_UserDefined (32450493)_53092013.1		6390	4377	229	6580	4508	1126	0	1539	4475	5565	1837	378	3083.67
nras_UserDefined (32450493)_53092014.1	A59,Q61	4395	3208	0	4189	2042	10	2	151	2931	6616	1122	125	2065.92
nras_UserDefined (32450494)_53092015.1	G12,G13	2287	3083	0	4783	3124	524	0	711	2616	3916	1239	114	1866.42
PDGFRA_UserDefined (31955998)_53091966.1	D842	12237	3873	510	17713	9986	830	0	1075	9242	12913	2311	1099	5982.42
PIK3CA_UserDefined (31956000)_53092018.1		8271	6612	643	9180	4651	1727	0	1481	6118	12057	2942	1304	4582.17
PIK3CA_UserDefined (31956000)_53092019.1	H1047	17371	14796	366	22441	10789	2726	0	2243	12961	28286	4698	2188	9905.42
PIK3CA_UserDefined (32450495)_53092016.1		11093	19239	2221	13739	8397	1381	166	3606	18981	27450	6513	2277	9588.58
PIK3CA_UserDefined (32450495)_53092016.2		8783	12761	1123	13036	6031	1310	0	549	13154	17673	4796	1684	6741.67
PIK3CA_UserDefined (32450495)_53092017.1	E542,E545	3729	8195	122	6566	3493	864	175	1392	4664	8502	976	70	3229
PTEN + PTEN_UserDefined (32450522)_53091944.1		16192	9839	783	11057	8707	1185	1	391	9997	9797	5021	1915	6240.42
PTEN + PTEN_UserDefined (32450522)_53091945.1	R233	8124	7230	967	10093	7417	656	0	672	8851	12885	2501	355	4979.25
PTEN_UserDefined (32450496)_53092020.1	R173	12432	10655	322	11880	8165	911	0	971	10435	12033	6458	452	6226.17
PTEN_UserDefined (32450496)_53092021.1	R130	17115	21581	1767	24391	15324	1342	0	5114	30228	36536	9259	2711	13780.7
PTEN_UserDefined (32450496)_53092021.2		11898	9774	6	24454	14382	2226	0	712	16864	23367	5712	1965	9280
RET_UserDefined (32450499)_53092022.1		806	342	0	1679	677	0	0	77	801	1351	98	20	487.583
RET_UserDefined (32450499)_53092023.1	C634	2850	582	232	5385	1905	336	0	144	2681	4307	795	286	1625.25
RET_UserDefined (32450500)_53092024.1		8807	2047	604	10183	6841	687	0	512	6164	5747	1660	1346	3716.5
RET_UserDefined (32450500)_53092025.1	M918	7903	1604	257	8522	6258	547	0	745	5795	5118	664	735	3179
SMAD4 + SMAD4_UserDefined (32450520)_53091938.1	R361	20379	11945	933	20237	11456	1813	77	2336	15274	21384	1797	602	9019.42
SMAD4 + SMAD4_UserDefined (32450520)_53091939.1		6475	5100	349	8098	5386	993	0	1606	5625	8298	1169	961	3671.67
SMAD4 + SMAD4_UserDefined (32450520)_53091940.1		4040	3719	829	3518	2661	459	0	255	2430	4719	497	501	1969
SMAD4-TS_UserDefined (32533554)_53091918.1		20426	12933	498	24950	12355	1933	15	3942	22319	34934	4022	1801	11677.3
SMAD4-TS_UserDefined (32533554)_53091919.1		6374	5425	400	7731	3627	820	0	692	6996	13332	1291	572	3938.33
SMAD4-TS_UserDefined (32533554)_53091920.1		14388	10458	1488	15354	8608	1581	72	2476	16366	22279	5131	1405	8300.5
SMAD4-TS_UserDefined (32533554)_53091921.1		11006	7601	1436	15089	9084	923	60	3963	11221	18465	2863	812	6876.92
SMAD4-TS_UserDefined (32533554)_53091922.1		12386	8068	156	19247	9567	659	0	2809	17068	25570	3159	1333	8335.17
SMAD4-TS_UserDefined (32533554)_53091923.1		17925	10001	500	22619	13783	1989	301	4157	19581	27263	4639	2273	10419.2
SMAD4-TS_UserDefined (32533554)_53091924.1		9340	7682	1407	17405	9174	1250	190	2277	9269	25846	596	399	7069.58
STK11_UserDefined (33495537)_53092035.1		8113	2478	372	15570	9688	289	0	1060	16044	11774	2321	970	5723.25
STK11_UserDefined (33495537)_53092036.1	F354	658	186	0	1985	943	0	0	77	1706	940	164	30	557.417
STK11_UserDefined (33495537)_53092037.1		8353	2421	26	13137	9677	808	0	2078	16016	9088	1231	1737	5381
TP53 + TP53_UserDefined (32450517)_53091931.1		8132	1637	442	4576	3526	473	0	543	6812	4549	1855	706	2770.92
TP53 + TP53_UserDefined (32450517)_53091932.1	R175	17420	2470	517	9750	3985	189	2	804	9934	11723	1562	1346	4975.17
TP53_UserDefined (32450504)_53092026.1		14007	4755	389	12320	10916	733	0	2538	11584	15784	5759	908	6641.08
TP53_UserDefined (32450504)_53092027.1	R273	3751	660	8	4038	2724	10	0	402	2618	4081	364	39	1557.92
TP53_UserDefined (32450505)_53092028.1		25554	4634	606	11085	10597	1030	163	3124	16115	18581	4470	2649	8217.33
TP53_UserDefined (32450505)_53092029.1	R248	14142	3436	197	11509	8744	646	0	438	13725	17571	2287	1164	6154.92
sum reads per sample		1312294	775117	80327	1593672	917186	111303	2731	197110	1207249	1822143	380286	124099	710293
mean coverage per sample		10333	6103.28	632.496	12548.6	7221.94	876.402	21.5039	1552.05	9505.9	14347.6	2994.38	977.157	5592.86
# amplicons with hotspot and mean coverage < 300		0	1	20	0	0	17	53	12	0	0	4	15
hotspots in failed amplicons			STK11 F354	CDKN2A W110, P114, CDKN2A R58,R80, CTNNB1 D32-S45, EGFR T790, EGFR ex20:ins, S768, EGFR G719, EGFR ex19:del, ERBB2 L755, ERBB2 S310, FBXW7 R465, FGFR2 N549, Kit N822, nras A59,Q61, nras G12,G13, PIK3CA E542,E545, RET C634, RET M918, STK11 F354, TP53 R273, TP53 R248			AKT1 E17, ALK F1174, apc R1450, CDKN2A W110, P114, CDKN2A R58,R80, EGFR ex20:ins, S768, EGFR G719, EGFR ex19:del, FBXW7 R505, FGFR2 S252, FGFR2 N549, GNAQ Q209, Kit N822, nras A59,Q61, STK11 F354, TP53 R175, TP53 R273	AKT1 E17, ALK F1174, ALK R1275, apc Q1378, apc R1450, APC R876, Braf V600, Braf G466,G469, CDKN2A W110, P114, CDKN2A R58,R80, CTNNB1 D32-S45, EGFR T790, EGFR ex20:ins, S768, EGFR G719, EGFR ex19:del, EGFR L858,L861, ERBB2 L755, ERBB2 S310, FBXW7 R479, FBXW7 R505, FBXW7 R465, FGFR2 S252, FGFR2 N549, GNA11 Q209, GNAQ Q209, Kit W557-L576, Kit N822, Kit D816, KRAS K117, KRAS A146, KRAS G12,G13, KRAS …	CDKN2A W110, P114, CDKN2A R58,R80, EGFR ex20:ins, S768, EGFR G719, ERBB2 L755, FGFR2 S252, GNAQ Q209, Kit N822, KRAS G12,G13, nras A59,Q61, RET C634, STK11 F354			CDKN2A R58,R80, EGFR G719, FGFR2 S252, STK11 F354	AKT1 E17, CDKN2A W110, CDKN2A R58,R80, EGFR ex20:ins, EGFR G719, FGFR2 S252, GNAQ Q209, Kit V557,L576, Kit D816,N822, nras A59,Q61, nras G12,G13, PIK3CA E542,E545, RET C634, STK11 F354, TP53 R273
% failed amplicons with hotspots		0	0.0188679	0.377358	0	0	0.320755	1	0.226415	0	0	0.0754717	0.283019
